# Supplementary material for: Characterization of GABA-Transaminase Gene from Mulberry (Morus multicaulis) and Its Role in Salt Stress Tolerance
Source: Genes (Basel). 2022 Mar 12;13(3):501. doi: 10.3390/genes13030501 (PMC8954524; doi:10.3390/genes13030501)
Supplement: Supplementary file 1 [file genes-13-00501-s001.zip]

Archive with 1 entries (1 files):
- genes-1628862-supplementary.pdf
